# Supplementary material for: Revealing the Control Mechanisms of pH on the Solution Properties of Chitin via Single-Molecule Studies
Source: Molecules. 2023 Sep 22;28(19):6769. doi: 10.3390/molecules28196769 (PMC10574145; doi:10.3390/molecules28196769)
Supplement: Supplementary file 1 [file molecules-28-06769-s001.zip]

Archive with 1 entries (1 files):
- molecules-2611866-supplementary.pdf
